# Supplementary material for: Rumen and Fecal Microbiota Characteristics of Qinchuan Cattle with Divergent Residual Feed Intake
Source: Microorganisms. 2023 Jan 31;11(2):358. doi: 10.3390/microorganisms11020358 (PMC9964965; doi:10.3390/microorganisms11020358)
Supplement: Supplementary file 1 [file microorganisms-11-00358-s001.zip]

Archive with 1 entries (1 files):
- microorganisms-2092032-supplementary.pdf
